# Supplementary material for: An Evolutionarily Conserved Function of Polycomb Silences the MHC Class I Antigen Presentation Pathway and Enables Immune Evasion in Cancer
Source: Cancer Cell. 2019 Oct 14;36(4):385–401.e8. doi: 10.1016/j.ccell.2019.08.008 (PMC6876280; doi:10.1016/j.ccell.2019.08.008)
Supplement: Table S1. CRISPR Screen, Related to Figure 1 [file mmc2.xlsx]

## Sheet: Sheet1
Table S1. Related to Figure 1. CRISPR Screen
HLA-ABC*				HLA-B*
Gene_ID	LogP	BestActivity		Gene_ID	LogP	BestActivity
MEN1#	-9.022	3.29577		EED#	-9.204	2.15352
SUZ12#	-6.563	1.18648		SUZ12#	-9.072	1.84542
PSIP1#	-6.351	3.21358		PCGF1#	-8.747	2.23513
EED#	-6.21	2.01316		PSIP1#	-5.199	2.07782
FECH	-5.481	2.11863		MEN1#	-4.694	3.17942
MTF2#	-5.405	2.99276		ATG9A	-4.48	2.43977
LMO1	-5.207	1.87875		CH17-132F21.1	-4.339	5.14958
SMCHD1	-4.825	2.31434		C1orf213	-4.309	2.50129
AL121761.2	-4.422	2.30772		MSMP	-4.162	3.03337
PCGF1#	-4.358	1.77681		KIAA0100	-4.092	2.4392
SLFN11	-4.307	2.05776		ARHGAP17	-3.919	3.8686
MBP	-4.222	1.38453		ABL1	-3.861	4.53664
FAM208B	-4.057	2.45693		SLC43A3	-3.773	2.52556
OSR2	-4.038	3.58543		FGD3	-3.737	4.50051
TANGO6	-3.861	3.55094		OSR2	-3.64	4.46336
ONECUT3	-3.856	1.99011		PCMTD1	-3.58	4.67758
TMEM110	-3.737	3.53668		RNF25	-3.566	2.85848
ZNF593	-3.64	3.51905		ADAMTS19	-3.564	3.5096
NRDE2	-3.582	1.91448		WDR82	-3.56	4.45517
MLEC	-3.56	3.48721		CHKA	-3.494	4.38881
KLHL10	-3.494	3.47228		HINT1	-3.436	4.37956
C1orf141	-3.436	3.4712		PCDHGA7	-3.384	4.34586
ABCA6	-3.403	1.99051		PIM1	-3.372	1.57383
SVOP	-3.384	3.46793		GRN	-3.339	4.23684
SLC48A1	-3.339	3.42688		TRBV5-4	-3.316	1.86254
ZNF699	-3.297	3.42244		PRSS35	-3.297	4.14682
C8orf12	-3.263	2.06154		KDM4A	-3.259	3.92706
F8	-3.26	2.30574		AL022328.1	-3.238	2.06116
TMEM232	-3.259	3.41459		NGB	-3.225	3.91764
WIPF1	-3.249	1.82261		ABCC4	-3.21	2.32741
MTMR14	-3.235	2.25503		ZNF721	-3.193	3.90892
ANKDD1A	-3.233	2.33344		C8orf46	-3.175	3.54039
XPO1	-3.225	3.41025		ILDR1	-3.144	1.68794
ANKRD11	-3.193	3.40975		AC004076.7	-3.135	3.80785
ADD3	-3.185	1.64264		SVOP	-3.108	3.62434
TCEAL3	-3.163	3.39202		KRTAP13-4	-3.083	3.60736
TTC12	-3.143	2.75934		MGAT4B	-3.077	2.08285
PLXNA1	-3.137	1.46264		OR52K1	-3.069	1.77921
MRPS27	-3.135	3.38825		CCDC82	-3.06	3.57764
FAM72A	-3.108	3.38739		VIPR2	-3.058	1.62388
NOL9	-3.1	2.27008		RPTN	-3.038	3.54579
GPBP1	-3.097	2.03068		BLVRB	-3.017	3.54103
DFNA5	-3.083	3.38358		MAPK10	-2.987	2.05663
ADRB3	-3.077	1.73003		ASAP2	-2.983	1.089
LAMTOR5	-3.066	1.84918		USP8	-2.977	3.51288
NOTUM	-3.06	3.37314		ANO4	-2.941	2.14759
C21orf37	-3.046	3.63362		NSMCE1	-2.931	1.10295
PATL2	-3.038	3.36551		MTMR7	-2.924	3.38639
RAD9B	-3.017	3.34919		C1orf134	-2.918	1.23743
AC006547.14	-2.996	3.34632		MFF	-2.917	1.05691
COG6	-2.991	1.74085		OVOL2	-2.916	2.20739
XIRP2	-2.979	1.61985		ADH4	-2.907	3.38466
ADNP2	-2.977	3.34459		ECD	-2.892	3.35099
EPC1	-2.959	3.33399		FBXL16	-2.887	1.20126
SLC38A5	-2.949	1.53586		KLHL11	-2.887	1.46359
PCOLCE	-2.948	1.30365		PHACTR3	-2.88	1.43585
MKI67	-2.942	1.60406		GPM6A	-2.876	3.34665
PCDHGA7	-2.941	3.30416		DDX6	-2.862	3.33405
AGTR1	-2.924	3.29705		CAD	-2.847	3.32996
B4GALT3	-2.902	2.61375		N4BP3	-2.838	1.28529
ARSA	-2.901	1.16667		MYO3A	-2.834	3.24241
AL137026.1	-2.901	2.4709		TREML2	-2.82	3.23734
FAT4	-2.884	1.32614		THEM5	-2.807	3.22247
OLAH	-2.862	3.20032		NUTM2E	-2.801	0.346767
PIRT	-2.858	2.21748		AGL	-2.795	3.20437
SETD8	-2.847	3.18981		IFNGR1	-2.794	0.136729
PRKCE	-2.836	2.43821		PC	-2.783	3.19215
ANXA6	-2.834	3.13575		LRRC14	-2.779	0.392424
CEBPG	-2.824	1.46145		ZNF699	-2.759	3.17899
COX7C	-2.82	3.12772		CCDC97	-2.748	3.17154
LIN28B	-2.813	2.71601		PRELID1	-2.737	3.15094
MYO3B	-2.813	1.76396		CA9	-2.726	3.15046
TFAP2B	-2.811	1.30994		ELP6	-2.716	3.14198
TAS2R14	-2.811	1.16613		DOT1L	-2.705	3.13964
IRF2BPL	-2.807	3.12494		IFT20	-2.695	3.13391
AL009178.1	-2.806	1.03222		IKBKG	-2.686	3.13279
OSBPL11	-2.805	1.55703		STK11	-2.676	3.12561
CLTCL1	-2.795	3.12283		ZNF276	-2.667	3.11668
PRELID1	-2.771	3.08817		PRRT2	-2.658	3.09061
NFS1	-2.759	3.08085		LSMEM2	-2.649	3.07505
SLCO2B1	-2.758	1.32293		EDEM2	-2.64	3.06711
ZNF625	-2.75	1.97685		HIGD2A	-2.631	3.05873
STX3	-2.748	3.05283		IL10RB	-2.623	3.05173
KDM4A	-2.737	3.052		VCX	-2.615	3.04861
PPP1R12A	-2.729	2.64325		CNIH3	-2.599	3.00783
PDK4	-2.728	1.89109		ADORA3	-2.591	3.00162
SHROOM4	-2.726	3.04798		SLC4A9	-2.583	2.99467
DAO	-2.716	3.04017		FAM156A	-2.568	2.98062
RPTN	-2.705	3.0368		RNASE3	-2.561	2.97693
SFTPD	-2.695	3.0355		CECR1	-2.547	2.89919
SUGT1	-2.686	3.00224		PARP1	-2.54	2.8984
H3F3A	-2.676	3.00071		IGHE	-2.533	2.89066
VCX	-2.658	2.98707		KRTAP5-9	-2.526	2.87527
RP3-422G23.4	-2.649	2.12706		ZC3H12A	-2.52	2.87386
TLR10	-2.64	2.98397		TRAJ41	-2.513	2.53745
KCNIP3	-2.635	1.21978		KCNQ5	-2.507	2.84806
METTL25	-2.631	2.9623		CTD-2370N5.3	-2.5	2.84797
FRMD3	-2.623	2.95495		SPATA22	-2.494	2.83587
EXOC3	-2.615	2.95481		EXOC8	-2.488	2.83189
* Top 100 most enriched genes from CRISPR screen. Analyzed using RSA algorithm.
#Members of PRC2 complex in red and other high confidence hits in blue.
