# Supplementary material for: An Evolutionarily Conserved Function of Polycomb Silences the MHC Class I Antigen Presentation Pathway and Enables Immune Evasion in Cancer
Source: Cancer Cell. 2019 Oct 14;36(4):385–401.e8. doi: 10.1016/j.ccell.2019.08.008 (PMC6876280; doi:10.1016/j.ccell.2019.08.008)
Supplement: Table S2. Gene Lists for Clusters 1 and 2 in Heatmaps, Related to Figure 7 [file mmc3.xlsx]

## Sheet: Sheet1
Table S2. Related to Figure 7. Gene lists for clusters 1 and 2 in heatmaps
K-562		mSCLC		Both
Cluster 1	Cluster 2	Cluster 1	Cluster 2	Clusters 1&2
MAPK8IP2	RHOBTB2	H19	Parp9	TRPM2
METTL13	PRDM11	Calb2	Prph	SERPING1
MVP	TBXAS1	Trpm2	Zbp1	PSMB8
ABCF2	DLX3	Lypd8	Gbp2	TAP2
ATP9A	SLC9A7	Cacnb4	Oasl2	CASP7
ALDH3A2	SLC44A1	Cadps2	Tmtc1	ABTB2
DLL3	CLCN4	Fam20a	Rtp4	TAP1
SLCO4A1	ADAM11	Exoc3l4	Parp14	XAF1
GDAP1	CHRD	Tnfaip2	H2-Aa	PSMB9
DDX58	HAS1	Slc25a48	Batf2	NLRC5
LGALS3BP	CAV1	Itgb5	Olfr56	APOL11B
WNT5B	GATA3	Pros1	Tmco4
OAS3	DLX4	Runx1	Shisal2b
CRYBG1	VDR	Il15ra	Trim56
GBP3	NEK11	Serping1	Bst2
GBP1	ACTL8	Xdh	Gm12185
EBNA1BP2	FLVCR2	Psmb8	Dtx3l
PIK3R3	OPTN	Tap2	Iigp1
BCL2L14	BATF3	Casp7	Gm5431
MT2A	CDKN1A	Slco5a1	H2-Q6
HIVEP3	LIF	Il18r1	C4b
ASPHD2	PODXL	Sp100	Nlrc5
APOL3	CSRP3	Ly75	Plxnc1
HOXD13	RHBDF2	Creb3l1	Ifi47
CASZ1	FST	Adam33	Gm12216
XAF1	PRRG4	Ctso	Gm12250
EPSTI1	BIN1	Lmo4	Apol11b
EPHB2	PAQR5	Gbp3	9330175E14Rik
GOLM1	TRPM2	Tnfrsf1b	Gm29346
SP110	GPD1L	Sema3a
DISP2	MAP3K7CL	Plac8
NLRC5	PCDH1	Pon3
SPATA22	NBL1	Itpr1
RGS16	PADI4	Mmp2
SLC10A4	IGFN1	Jam3
NTMT1	PLB1	Uba7
SERPING1	ABTB2	Abtb2
IFIT5	SVOP	Arhgef5
NEIL2	APBB1	Cxcl10
ACSS1	PPFIBP2	Ggta1
DPYSL5	XIRP1	H2-Q4
IKZF3	SDC2	Arhgap36
NEXN	APLN	Fam135b
WDCP	RAPH1	Tap1
WNK2	TP53I11	Spats2l
CASP7	NRIP3	Kyat3
IFI27	A2M	Xaf1
C2	PJA1	Irf8
NNMT	BTBD9	Asb4
ZNF232	CA13	Pou3f3
TAP1	TRABD2A	Tifa
CXCL11	C6orf222	Gap43
ISG20	MT1A	Ust
SAMD9L	SCRT2	Cntn2
KCTD12	HLA-DPB1	Cntn1
FJX1	RTL5	Ntrk2
CIITA		H2-Q7
GINS3		H2-Eb1
GALR2		Hmcn1
CEND1		Irgm2
USP18		9330158H04Rik
UBE2L3		H2-Ab1
FOXD2		Gm11131
NTNG2		H2-DMb1
TMEM229B		Gm13270
PSMB8		H2-Q2
TAP2		Psmb9
HLA-C		Gm20257
C17orf51
HLA-B
PSMB9
TMEM199
