# Supplementary material for: An Evolutionarily Conserved Function of Polycomb Silences the MHC Class I Antigen Presentation Pathway and Enables Immune Evasion in Cancer
Source: Cancer Cell. 2019 Oct 14;36(4):385–401.e8. doi: 10.1016/j.ccell.2019.08.008 (PMC6876280; doi:10.1016/j.ccell.2019.08.008)
Supplement: Table S3. Primer Sequences, Related to the STAR Methods [file mmc4.xlsx]

## Sheet: Sheet1
Table S3, related to STAR Methods. Primer Sequences
qRT-PCR primers
Gene	Forward	Reverse	Reference
Human
HLA-A	GGCCCTGACCCAGACCTG	GCACGAACTGCGTGTCGTC	Kulkarni et al 2013
HLA-B	CATCGTGGGCATTGTTGCTG	ACGCAGCCTGAGAGTAGC
HLA-B	ACTGAGCTTGTGGAGACCAGA	GCAGCCCCTCATGCTGT	Ramsuran et al 2017
HLA-C	CTGGCCCTGACCGAGACCTG	CGCTTGTACTTCTGTGTCTCC
B2M	TGACTTTGTCACAGCCCAAG	AGCAAGCAAGCAGAATTTGG
TAP1	CCTGTGGCACAAACTCGGG	ATCTCCCCAAGAGAGGAGAGGA
TAP2	TCGACTCACCCTCCTTTCTC	ACTGCATCCTGGATCTCCC
TAPBP	CAGCAGGAGCCTGTTCTCAT	AAGCTCAAGTCCAGCAGAGC
PSMB9	CGTTGTGATGGGTTCTGATTCC	GACAGCTTGTCAAACACTCGGTT
PSMB8	TCTCCAGAGCTCGCTTTACC	CACTCCATGCTGGAACTTGA
NLRC5	CACTTGGAGGAGCTGGACTT	GTGAGTAAGCAAGGCCAAGG
GAPDH	ACAACTTTGGTATCGTGGAAGG	GCCATCACGCCACAGTTTC
ACTB	GCACAGAGCCTCGCCTT	CCTTGCACATGCCGGAG
Mouse
H2-K1	GCTGGTGAAGCAGAGAGACTCAG	GGTGACTTTATCTTCAGGTCTGCT
H2-D1	AGTGGTGCTGCAGAGCATTACAA	GGTGACTTCACCTTTAGATCTGGG
B2m	TGGTGCTTGTCTCACTGACC	TTCAGTATGTTCGGCTTCCC
Tap1	AGTCTGGAGCCCACGATTTCATC	GGGTGATAAGAAGAACCGTCCG
Tap2	TGCCTGTTCTCTGTTGGGAG	AGCTCCCCTGTCTTGGTCTC
Nlrc5	GCAGCTATGAGCCCTCCAAC	CTGCTTAGAGAATTCATCTCTTGGG
Psmb9	ACCGTGAGGACTTGTTAGCG	GTAAAGGGCTGTCGAATTAGCA
Actb	TTCTTTGCAGCTCCTTCGTT	ATGGAGGGGAATACAGCCC
Tasmanian Devil			Siddle et al 2013
SAHAI-1	CCGTGGGCTACGTGGACGATCAGC	GTCGTAGGCGAACTGAAG
TAP1	ACAGACTGGATCCTGCAGGATGAAG	GAGACGTGATAGCACCTGTTTGG
TAP2	TGTGGGCTAAGGCAGATTCTGG	ATTCCCAGGAGGAGCTAAGCG
B2M	TGTGCATCCTTCCCTACCTGGAGG	CATTGTTGAAAGACAGATCGGACCGC
TAPBP	AGCCTCTTGCAGCTGTCTCAGTCC	TGGCCACCCAGTCCTGGAGTCAC
RPL13A	CCCCACAAGACCAAGCGAGGC	ACAGCCTGGTATTTCCAGCCAACC
ChIP qPCR primers
HLA-B promoter	TTGTGTAGGGAAACTGAGCACG	TGTCTCTACACCTCCATTCCCAG
NLRC5 promoter	ATCCACGTGATTTCTCGGCA	ACTGAAAGTAGAAGCCGCCG
GAPDH promoter	AAAGCCTGCCGGTGACTAAC	CACCCGGAGGAGAAATCGG
Human sgRNA	Target Sequence		Morgens et al 2017
EZH2 sgRNA 1	TTCGGTGACCAGTGACT
EZH2 sgRNA 2	GGTCCCAATTAACCTAGCAA
EZH2 sgRNA 3	GATCTGGAGGATCACCGAGA
EED sgRNA 1	GCTCGTATTGCTATCAT
EED sgRNA 2	GATCCAGCTACAGCCAGCAG
EED sgRNA 3	GACGCTGTCAGTATAGAAAG
EZH1 sgRNA 1	GAATCAGTACTCAGATGAGG
EZH1 sgRNA 2	TGATACATTTGGAGGTAGG
MTF2 sgRNA 1	GTTATATGTGACAAGTG
MTF2 sgRNA 2	TGTTACTGCTATTGTGG
STAT1 sgRNA 1	GAAATCAGACAGTACC
STAT1 sgRNA 2	ATTAATGATGAACTAG
IRF1 sgRNA 1	ATTAATTCCAACCAAATCC
IRF1 sgRNA 2	CTTGGCAGCATGCTTCCAT
RFX5 sgRNA 1	GAGCCTCTGAAGAAGGG
RFX5 sgRNA 2	TGCTGAGTGGGCGGCAAC
RELA sgRNA 1	ATCTCCACATAGGGGCCAG
RELA sgRNA 2	AATCCAGTGTGTGAAGAAG
Control sgRNA 1	AATCATAAGGCAATCATC
Control sgRNA 2	AGTAAACTAGCGCATTG
Control sgRNA 3	AACGGATGTTAGGTTCT
Mouse sgRNA	Target Sequence
Ezh2 sgRNA 1	TCCAAAATTTTCTGACGAT
Ezh2 sgRNA 2	TGGTGGATGCAACCCGAAA
Ezh2 sgRNA 3	CAGCAGGAAATTTCCGAGG
Control sgRNA 1	TTCGGCTGGTGTGCGTTCAC
Control sgRNA 2	CTCGTATCTTTTCCCACGGC
